# Supplementary material for: Exceptionally high rates of positive selection on the rbcL gene in the genus Ilex (Aquifoliaceae)
Source: BMC Evol Biol. 2019 Oct 21;19:192. doi: 10.1186/s12862-019-1521-1 (PMC6805373; doi:10.1186/s12862-019-1521-1)
Supplement: Supplementary file 3 — Additional file 3: Table S3. List of taxa used in comparison with Ilex. [file 12862_2019_1521_MOESM3_ESM.xlsx]

## Sheet: Feuil1
Supplementary Table 3: List of taxa used in comparison with Ilex
Genus	species	DNA
Flaveria	chlorifolia	HQ534138
	trinervia	HQ534137
	vaginata	HQ534147
	trinervia	HQ534146
	sonorensis	HQ534145
	ramosissima	HQ534144
	palmeri	HQ534143
	linearis	HQ534142
	kochiana	HQ534141
	cronquistii	HQ534139
	angustifolia	HQ534136
	anomala	HQ534135
	bidentis	HQ534134
	pringlei	HQ534133
	floridana	HQ534140
Nothofagus	pumilio	L13360
	alpina	L13342
	codonandra	L13347
	grandis	L13353
	dombeyi	L13350
	resinosa	L13361
	perryi	L13359
	discoidea	L13349
	brassii	L13346
	betuloides	L13345
	balansae	L13344
	antarctica	L13343
	truncata	AY605498
	solandri	AY605497
	obliqua	AY605496
	moorei	AY605495
	menziesii	AY605494
	gunnii	AY605493
	glauca	Y605492
	fusca	AY605491
	cunninghamii	AY605490
	alessandrii	AY605489
	nitida	AY745881
	antarctica	AY263939
Populus	balsamifera	AJ418826
	deltoides	AF133677
	tomentosa	AF527489
	trichocarpa	NC009143
	szechuanica	AJ418837
	maximowiczii	AJ418836
	wilsonii	AJ418830
	deltoides	AJ418829
	nigra	AJ418828
	tremula	AJ418827
	tremuloides	JX848535
	alba	HM850277
	cathayana	FJ788565
	euphratica	AB012778
Potamogeton	cristatus	AB196939
	panormitan	AB250148
	pusillus	AB196950
	perfoliatu	AB196951
	malaianus	AB196945
	praelongus	AB196952
	oxyphyllus	AB196949
	octandrus	AB196948
	obtusifoli	AB196947
	natans	AB196946
	maackianus	AB196944
	gramineus	AB196943
	fryeri	AB196942
	distinctus	AB196941
	dentatus	AB196940
	crispus	AB196847
	compressus	AB196846
	alpinus	AB196845
Quercus	virginiana	AF119175
	hemisphaerica	AF119176
	nigra	EU002284
	multinervis	AY263938
	suber	AB125027
	rubra	AB125026
	robur	AB125025
	petraea	AB125024
	palustris	AB125023
	oidocarpa	AB125022
	lyrata	AB125021
	ilex	AB125020
	coccifera	AB125018
	cerris	AB125017
	argentata	AB125016
	mongolica	AB060584
	hondae	AB060583
	miyagii	AB060582
	aliena	AB060581
	acuta	AB060580
	dentata	AB060579
	acutissima	AB060578
	sessilifolia	AB060577
	serrata	AB060576
	gilva	AB060575
	variabilis	AB060574
	myrsinifolia	AB060572
	glauca	AB060571
	salicina	AB060570
Salix	arbutifolia	AJ418839
	saposhnikovii	FJ788571
	heterochroma	FJ788566
	subreniformis	AB012797
	urbaniana	AB012777
	triandra	HE610660
	triandra	FJ788587
	subfragilis	AB012796
	floridana	AFJ788592
	maccalliana	FJ788591
	exigua	AFJ788594
	laevigata	FJ788593
	nigra	AB012790
	mucronata	AM235121
	chaenomeloides	AB012784
	safsaf	AB012795
	babylonica	FJ788588
	paraplesia	FJ788589
	reticulata	AJ235793
	floccosa	FJ788586
	rotundifolia	FJ788585
	gracilistyla	FJ788579
	gracilior	FJ788575
	linearistipularis	FJ788574
	brachypoda	FJ788584
	raddeana	FJ788576
	przewalskii	AJ418838
	fragilis	AJ418841
Schiedea	verticillata	DQ907773
	perlmannii	DQ907767
	hookerii	DQ907753
	aprokremnos	DQ907749
	viscosa	DQ907774
	trinervis	DQ907772
	stellarioides	DQ907771
	spergulina	DQ907770
	sarmentosa	DQ907769
	salicaria	DQ907768
	pentandra	DQ907766
	obovata	DQ907765
	nuttallii	DQ907764
	menziesii	DQ907763
	membranacea	DQ907762
	mannii	DQ907761
	lydgatei	DQ907760
	ligustrina	DQ907759
	laui	DQ907758
	kealiae	DQ907757
	kauaiensis	DQ907756
	kaalae	DQ907755
	jacobii	DQ907754
	helleri	DQ907752
	haleakalensis	DQ907751
	globosa	DQ907750
	adamantis	DQ907748
